# Supplementary material for: Correction: Paracoccidoides brasiliensis 30 kDa Adhesin: Identification as a 14-3-3 Protein, Cloning and Subcellular Localization in Infection Models
Source: PLoS One. 2015 Oct 30;10(10):e0142028. doi: 10.1371/journal.pone.0142028 (PMC4627770; doi:10.1371/journal.pone.0142028)
Supplement: S1 Data — (ZIP) [file pone.0142028.s001.zip]

Archive with 3 entries (3 files):
- Figure C erratum PONE 14-3-3 600dpi (1).tif
- Figure B erratum PONE 14-3-3 600dpi.tif
- Figure A erratum PONE 14-3-3 600dpi (1).tif
